# Supplementary material for: Progranulin deficiency leads to reduced glucocerebrosidase activity
Source: PLoS One. 2019 Jul 10;14(7):e0212382. doi: 10.1371/journal.pone.0212382 (PMC6619604; doi:10.1371/journal.pone.0212382)
Supplement: S1 Table — (XLSX) [file pone.0212382.s007.xlsx]

## Sheet: Sheet1
ORF	pvalue	log_gmean	(-log(pvalue))	count	description
GOLGA4	6.06e-08	-5.58054	7.21753	17	golgi autoantigen, golgin subfamily a, 4
P4HB	1.812e-07	-2.67554	6.74184	69	prolyl 4-hydroxylase, beta polypeptide
FCGR1	4.228e-07	-2.34107	6.37387	62	Fc receptor, IgG, high affinity I
ALDH2	1.2721e-06	-2.26764	5.89548	14	aldehyde dehydrogenase 2, mitochondrial
GBA	9.0841e-06	-2.20707	5.04172	15	glucosidase, beta, acid
PDIA3	7.108e-07	-2.1175	6.14825	87	protein disulfide isomerase associated 3
GRN	2.6152e-06	-1.99003	5.5825	323	granulin
HSPA5	1.95996e-05	-1.25966	4.70775	76	heat shock protein 5
GM5451	0.0238229	-1.14849	1.62301	10	predicted gene 5451
ATP2A2	0.000135985	-1.05049	3.86651	13	ATPase, Ca++ transporting, cardiac muscle, slow twitch 2
CSNK2B	3.666e-05	-1.00864	4.43581	10	casein kinase 2, beta polypeptide
SLC25A5	0.0118992	-0.92684	1.92448	28	solute carrier family 25 (mitochondrial carrier, adenine nucleotide translocator), member 5
HIST1H2BH	0.0276941	-0.90734	1.55761	51	histone cluster 1, H2bh
KARS	0.390338	-0.81916	0.408559	14	lysyl-tRNA synthetase
MELA	0.00041804	-0.77892	3.37878	15	melanoma antigen
GM15210	0.000159101	-0.76825	3.79833	18	predicted gene 15210
PCNA	0.333885	-0.75655	0.476404	14	proliferating cell nuclear antigen
RUVBL2	0.0125481	-0.63336	1.90142	33	RuvB-like protein 2
YWHAZ	0.0103254	-0.6263	1.98609	20	tyrosine 3-monooxygenase/tryptophan 5-monooxygenase activation protein, zeta polypeptide
TUFM	0.0128799	-0.53392	1.89009	21	Tu translation elongation factor, mitochondrial
FCGR4	0.00129483	-0.53363	2.88779	167	Fc receptor, IgG, low affinity IV
LONP1	0.048054	-0.5046	1.31827	17	lon peptidase 1, mitochondrial
ATP1A1	0.00731792	-0.49168	2.13561	13	ATPase, Na+/K+ transporting, alpha 1 polypeptide
RCC2	0.0151565	-0.48995	1.8194	11	regulator of chromosome condensation 2
PRDX1	0.00294325	-0.4734	2.53117	29	peroxiredoxin 1
MMS19	0.270206	-0.47256	0.568305	14	MMS19 (MET18 S. cerevisiae)
TCP1	0.0056537	-0.46913	2.24767	64	t-complex protein 1
1700009N14RIK	0.433927	-0.4646	0.362583	11	RIKEN cDNA 1700009N14 gene
FCGRT	0.00169537	-0.45478	2.77074	47	Fc receptor, IgG, alpha chain transporter
PRDX1	0.00677937	-0.44826	2.16881	20	peroxiredoxin 1
DARS	0.258459	-0.44217	0.587608	45	aspartyl-tRNA synthetase
VARS	0.0046911	-0.43781	2.32873	21	valyl-tRNA synthetase
PCK2	0.0709863	-0.43044	1.14883	10	phosphoenolpyruvate carboxykinase 2 (mitochondrial)
SNX5	0.143542	-0.42868	0.843021	17	sorting nexin 5
HSP90B1	0.0818816	-0.42424	1.08681	17	heat shock protein 90, beta (Grp94), member 1
PLCG2	0.68433	-0.4111	0.164734	27	phospholipase C, gamma 2
LRPPRC	0.0562728	-0.40968	1.2497	11	leucine-rich PPR-motif containing
AHCYL2	0.0351888	-0.39759	1.4536	11	S-adenosylhomocysteine hydrolase-like 2
ASNS	0.389361	-0.394	0.409647	10	asparagine synthetase
DDX5	0.714646	-0.3822	0.145909	13	DEAD (Asp-Glu-Ala-Asp) box polypeptide 5
CAD	0.016149	-0.37909	1.79185	46	carbamoyl-phosphate synthetase 2, aspartate transcarbamylase, and dihydroorotase
RPS21	0.230898	-0.37874	0.636581	12	ribosomal protein S21
HSP90AB1	0.0249679	-0.37266	1.60262	60	heat shock protein 90 alpha (cytosolic), class B member 1
PHGDH	0.0253388	-0.36978	1.59621	59	3-phosphoglycerate dehydrogenase
LMNB1	0.0489619	-0.36959	1.31014	14	lamin B1
ADSL	0.0142658	-0.36226	1.8457	13	adenylosuccinate lyase
TUBA1A	0.00919388	-0.35474	2.0365	16	tubulin, alpha 1A
EEF1A2	0.00862978	-0.34274	2.064	30	eukaryotic translation elongation factor 1 alpha 2
HSP90AA1	0.0135628	-0.34039	1.86765	40	heat shock protein 90, alpha (cytosolic), class A member 1
RUVBL1	0.0368114	-0.33906	1.43402	11	RuvB-like protein 1
ENO1	0.0298078	-0.33254	1.52567	13	enolase 1, alpha non-neuron
EEF1G	0.0148513	-0.32973	1.82824	17	eukaryotic translation elongation factor 1 gamma
ACTR2	0.077986	-0.32653	1.10798	14	ARP2 actin-related protein 2 homolog (yeast)
EEF1D	0.0214059	-0.31902	1.66947	23	eukaryotic translation elongation factor 1 delta (guanine nucleotide exchange protein)
SUPT16H	0.0782172	-0.30605	1.1067	35	suppressor of Ty 16 homolog (S. cerevisiae)
SAMHD1	0.312429	-0.28969	0.505248	13	SAM domain and HD domain, 1
TRAP1	0.142913	-0.28905	0.844929	12	TNF receptor-associated protein 1
B2M	0.0419426	-0.28352	1.37735	23	beta-2 microglobulin
CLTC	0.117389	-0.28049	0.930374	11	clathrin, heavy polypeptide (Hc)
CTSD	0.0549212	-0.27668	1.26026	12	cathepsin D
1300010F03RIK	0.053852	-0.27469	1.2688	11	RIKEN cDNA 1300010F03 gene
HSPA2	0.0353972	-0.27363	1.45103	12	heat shock protein 2
NFS1	0.0620979	-0.27208	1.20692	12	nitrogen fixation gene 1 (S. cerevisiae)
CCT7	0.0788667	-0.2638	1.10311	49	chaperonin containing Tcp1, subunit 7 (eta)
RPL5	0.194141	-0.25443	0.711882	23	ribosomal protein L5
FCGR2B	0.0720132	-0.24916	1.14259	24	Fc receptor, IgG, low affinity IIb
SHMT2	0.853353	-0.24468	0.0688713	11	serine hydroxymethyltransferase 2 (mitochondrial)
HSPA8	0.159288	-0.2394	0.797816	38	heat shock protein 8
SEPT11	0.126612	-0.23759	0.897524	21	septin 11
EIF3B	0.243573	-0.23148	0.61337	38	eukaryotic translation initiation factor 3, subunit B
CCT5	0.0793918	-0.22903	1.10022	18	chaperonin containing Tcp1, subunit 5 (epsilon)
RRBP1	0.575162	-0.22264	0.24021	25	ribosome binding protein 1
AP1M1	0.55295	-0.21562	0.257314	11	adaptor-related protein complex AP-1, mu subunit 1
MCM2	0.364126	-0.21537	0.438748	31	minichromosome maintenance deficient 2 mitotin (S. cerevisiae)
TUBB3	0.131001	-0.20923	0.882727	15	tubulin, beta 3 class III
CCT3	0.129558	-0.20741	0.887537	45	chaperonin containing Tcp1, subunit 3 (gamma)
PSMC2	0.0793328	-0.20519	1.10055	20	proteasome (prosome, macropain) 26S subunit, ATPase 2
LOC100046151	0.132119	-0.19623	0.879035	10	phosphate carrier protein, mitochondrial-like
PLEK	0.147182	-0.19513	0.832146	10	pleckstrin
VIM	0.34183	-0.19511	0.46619	53	vimentin
GM16374	0.166194	-0.18343	0.779385	14	glyceraldehyde-3-phosphate dehydrogenase pseudogene
PFKP	0.466137	-0.17717	0.331486	18	phosphofructokinase, platelet
HSPA9	0.644476	-0.17298	0.190794	60	heat shock protein 9
CCT8	0.0286158	-0.16688	1.54339	86	chaperonin containing Tcp1, subunit 8 (theta)
NSUN2	0.809419	-0.16572	0.0918265	13	NOL1/NOP2/Sun domain family member 2
PSMD2	0.283337	-0.16483	0.547696	17	proteasome (prosome, macropain) 26S subunit, non-ATPase, 2
ATP5C1	0.228791	-0.15179	0.640561	10	ATP synthase, H+ transporting, mitochondrial F1 complex, gamma polypeptide 1
HSPA8	0.19941	-0.14933	0.700254	12	heat shock protein 8
SNX2	0.289917	-0.144	0.537726	12	sorting nexin 2
NCL	0.39347	-0.14048	0.405088	66	nucleolin
COPB2	0.352845	-0.13267	0.452416	10	coatomer protein complex, subunit beta 2 (beta prime)
RARS	0.683552	-0.12957	0.165229	34	arginyl-tRNA synthetase
CCT4	0.305088	-0.11567	0.515575	49	chaperonin containing Tcp1, subunit 4 (delta)
RPS5	0.602564	-0.09131	0.219996	20	ribosomal protein S5
GNB2L1	0.595756	-0.09063	0.224931	25	guanine nucleotide binding protein (G protein), beta polypeptide 2 like 1
SEPT7	0.79561	-0.08956	0.0992999	24	septin 7
RPS11	0.680316	-0.08386	0.16729	16	ribosomal protein S11
EIF3F	0.663604	-0.08137	0.178091	16	eukaryotic translation initiation factor 3, subunit F
CYFIP2	0.6458	-0.0806	0.189902	13	cytoplasmic FMR1 interacting protein 2
EIF3C	0.816023	-0.07817	0.0882975	28	eukaryotic translation initiation factor 3, subunit C
EIF3L	0.369351	-0.0776	0.432561	20	eukaryotic translation initiation factor 3, subunit L
RPL8	0.746862	-0.07095	0.12676	21	ribosomal protein L8
H2AFJ	0.657832	-0.06862	0.181885	33	H2A histone family, member J
ACTR3	0.117311	-0.06662	0.93066	14	ARP3 actin-related protein 3 homolog (yeast)
TUBA4A	0.765275	-0.06613	0.116183	19	tubulin, alpha 4A
LARS	0.356576	-0.06562	0.447848	39	leucyl-tRNA synthetase
HIST1H1D	0.670801	-0.06358	0.173406	21	histone cluster 1, H1d
VPS13C	0.737622	-0.06156	0.132166	41	vacuolar protein sorting 13C (yeast)
DHX15	0.558681	-0.06007	0.252836	17	DEAH (Asp-Glu-Ala-His) box polypeptide 15
COPA	0.693195	-0.05789	0.159144	37	coatomer protein complex subunit alpha
LOC100048117	0.767721	-0.05434	0.114797	11	glyceraldehyde-3-phosphate dehydrogenase-like
ACACA	0.781542	-0.05243	0.107047	15	acetyl-Coenzyme A carboxylase alpha
RAB3GAP2	0.775591	-0.0522	0.110367	10	RAB3 GTPase activating protein subunit 2
KIF5B	0.213926	-0.04583	0.669737	24	kinesin family member 5B
ABCF1	0.688728	-0.04491	0.161952	14	ATP-binding cassette, sub-family F (GCN20), member 1
RPLP0	0.875946	-0.04444	0.0575226	31	ribosomal protein, large, P0
EIF3E	0.696565	-0.04329	0.157038	16	eukaryotic translation initiation factor 3, subunit E
EMD	0.00289248	-0.04088	2.53873	13	emerin
EIF3A	0.867356	-0.04031	0.0618028	28	eukaryotic translation initiation factor 3, subunit A
VPS35	0.270032	-0.03997	0.568584	28	vacuolar protein sorting 35
TRIM28	0.618039	-0.03897	0.208984	12	tripartite motif-containing 28
LGALS1	0.947943	-0.0309	0.0232177	15	lectin, galactose binding, soluble 1
RPSA	0.64655	-0.03066	0.189398	24	ribosomal protein SA
PCBP1	0.922474	-0.02543	0.0350459	13	poly(rC) binding protein 1
LDHA	0.0332285	-0.02221	1.47849	15	lactate dehydrogenase A
RPL7A-PS5	0.955767	-0.02211	0.0196481	10	ribosomal protein L7A, pseudogene 5
GFPT1	0.811915	-0.0192	0.0904896	21	glutamine fructose-6-phosphate transaminase 1
EIF3I	0.683077	-0.0181	0.16553	17	eukaryotic translation initiation factor 3, subunit I
ATP5B	0.662587	-0.01776	0.178757	27	ATP synthase, H+ transporting mitochondrial F1 complex, beta subunit
PABPC1	0.88237	-0.015	0.0543494	15	poly(A) binding protein, cytoplasmic 1
1300001I01RIK	0.918973	-0.01496	0.0366972	10	RIKEN cDNA 1300001I01 gene
HSPD1	0.828457	-0.00716	0.0817301	13	heat shock protein 1 (chaperonin)
PHB2	0.756872	-0.00617	0.120978	21	prohibitin 2
CCDC88A	0.241276	-0.00166	0.617486	13	coiled coil domain containing 88A
MCM5	0.147867	0.00398	0.830128	22	minichromosome maintenance deficient 5, cell division cycle 46 (S. cerevisiae)
GM10288	0.751758	0.00777	0.123922	11	ribosomal protein L11 pseudogene
SSRP1	0.593758	0.01104	0.22639	22	structure specific recognition protein 1
MYH9	0.66286	0.01137	0.178579	69	myosin, heavy polypeptide 9, non-muscle
RPL18	0.621315	0.0201	0.206688	18	ribosomal protein L18
CCT2	0.329919	0.02056	0.481593	25	chaperonin containing Tcp1, subunit 2 (beta)
PSAP	0.619338	0.02203	0.208072	45	prosaposin
DDX17	0.172296	0.03177	0.763725	16	DEAD (Asp-Glu-Ala-Asp) box polypeptide 17
RNH1	0.319432	0.03579	0.495622	38	ribonuclease/angiogenin inhibitor 1
YWHAE	0.823153	0.03604	0.0845192	10	tyrosine 3-monooxygenase/tryptophan 5-monooxygenase activation protein, epsilon polypeptide
GM2223	0.591601	0.03709	0.227971	20	predicted pseudogene 2223
XRCC5	0.77433	0.03894	0.111074	20	X-ray repair complementing defective repair in Chinese hamster cells 5
DLST	0.209763	0.04179	0.678272	12	dihydrolipoamide S-succinyltransferase (E2 component of 2-oxo-glutarate complex)
GM10166	0.519816	0.0434	0.28415	10	predicted pseudogene 10166
DNM2	0.477894	0.04346	0.320668	11	dynamin 2
PDIA6	0.827974	0.04748	0.0819834	31	protein disulfide isomerase associated 6
MCCC2	0.591729	0.05329	0.227877	10	methylcrotonoyl-Coenzyme A carboxylase 2 (beta)
GLUD1	0.397516	0.06064	0.400645	32	glutamate dehydrogenase 1
RPS3	0.220286	0.06115	0.657013	67	ribosomal protein S3
DDX1	0.343024	0.06344	0.464675	11	DEAD (Asp-Glu-Ala-Asp) box polypeptide 1
FARSA	0.56431	0.06412	0.248482	12	phenylalanyl-tRNA synthetase, alpha subunit
TUBB5	0.389191	0.06582	0.409838	10	tubulin, beta 5 class I
GM2223	0.380039	0.06843	0.420172	17	predicted pseudogene 2223
MACF1	0.343475	0.07205	0.464105	14	microtubule-actin crosslinking factor 1
EIF4A2	0.303282	0.07241	0.518153	10	eukaryotic translation initiation factor 4A2
RPL7A-PS5	0.193726	0.07687	0.712812	11	ribosomal protein L7A, pseudogene 5
RPL4	0.487368	0.07739	0.312143	29	ribosomal protein L4
GM5526	0.204068	0.0898	0.690226	15	myosin, light polypeptide 6, alkali, smooth muscle and non-muscle pseudogene
MYO5A	0.745309	0.09708	0.127664	10	myosin VA
RPL27	0.323989	0.10458	0.48947	13	ribosomal protein L27
TUBB6	0.347312	0.10479	0.45928	27	tubulin, beta 6 class V
VPS26A	0.187898	0.10796	0.726079	17	vacuolar protein sorting 26 homolog A (yeast)
GM5453	0.193991	0.11322	0.712218	11	predicted gene 5453
CCDC22	0.0256688	0.1149	1.59059	23	coiled-coil domain containing 22
RPS3A	0.176943	0.11798	0.752168	10	ribosomal protein S3A
MARS	0.436868	0.12703	0.35965	26	methionine-tRNA synthetase
NARS	0.198014	0.13241	0.703304	20	asparaginyl-tRNA synthetase
RPL13	0.126936	0.13717	0.896417	10	ribosomal protein L13
GM5526	0.118891	0.13952	0.924852	20	myosin, light polypeptide 6, alkali, smooth muscle and non-muscle pseudogene
TRIM21	0.114492	0.1406	0.941223	22	tripartite motif-containing 21
MTHFD1	0.192628	0.14295	0.715281	18	methylenetetrahydrofolate dehydrogenase (NADP+ dependent), methenyltetrahydrofolate cyclohydrolase, formyltetrahydrofolate synthase
GM5805	0.116039	0.14308	0.935397	22	predicted gene 5805
RPL14	0.0949798	0.14606	1.02237	19	ribosomal protein L14
EIF2S1	0.0977461	0.14637	1.0099	25	eukaryotic translation initiation factor 2, subunit 1 alpha
MYL12B	0.116008	0.14975	0.935512	18	myosin, light chain 12B, regulatory
LCP1	0.223929	0.16019	0.64989	15	lymphocyte cytosolic protein 1
RABEP1	0.052755	0.16254	1.27774	10	rabaptin, RAB GTPase binding effector protein 1
TUBB6	0.0994279	0.17517	1.00249	14	tubulin, beta 6 class V
FASN	0.356992	0.1767	0.447342	57	fatty acid synthase
ACTG1	0.0581949	0.17752	1.23512	19	actin, gamma, cytoplasmic 1
EIF4A1	0.0757839	0.17796	1.12042	21	eukaryotic translation initiation factor 4A1
SUCLG1	0.0575918	0.18004	1.23964	15	succinate-CoA ligase, GDP-forming, alpha subunit
RPS16	0.296183	0.18336	0.528439	37	ribosomal protein S16
COPB1	0.127783	0.1837	0.893526	12	coatomer protein complex, subunit beta 1
MCM7	0.206248	0.18561	0.68561	31	minichromosome maintenance deficient 7 (S. cerevisiae)
CCT6A	0.408944	0.18628	0.388336	18	chaperonin containing Tcp1, subunit 6a (zeta)
AIMP1	0.0779974	0.18686	1.10792	13	aminoacyl tRNA synthetase complex-interacting multifunctional protein 1
RPL24	0.0465968	0.19077	1.33164	15	ribosomal protein L24
IQGAP1	0.00903632	0.19178	2.04401	69	IQ motif containing GTPase activating protein 1
VCP	0.0106233	0.19446	1.97374	51	valosin containing protein
DNPEP	0.0610954	0.19484	1.21399	16	aspartyl aminopeptidase
RPS6-PS1	0.0292052	0.19556	1.53454	31	ribosomal protein S6, pseudogene 1
OGDH	0.081743	0.20217	1.08755	10	oxoglutarate dehydrogenase (lipoamide)
ACTC1	0.178494	0.20473	0.748377	32	actin, alpha, cardiac muscle 1
GM10136	0.033107	0.20534	1.48008	10	ribosomal protein L26 pseudogene
ACTBL2	0.0442716	0.21027	1.35387	19	actin, beta-like 2
ACTB	0.0732941	0.21119	1.13493	15	actin, beta
GM9294	0.0473569	0.21931	1.32462	22	ribosomal protein S4, X-linked pseudogene
MCM6	0.14795	0.22041	0.829884	40	minichromosome maintenance deficient 6 (MIS5 homolog, S. pombe) (S. cerevisiae)
ASS1	0.0373086	0.22432	1.42819	17	argininosuccinate synthetase 1
GM10335	0.0218649	0.22654	1.66025	31	predicted gene 10335
HNRNPU	0.0162435	0.23342	1.78932	11	heterogeneous nuclear ribonucleoprotein U
GIT1	0.0484646	0.25365	1.31458	11	G protein-coupled receptor kinase-interactor 1
PFKL	0.0187412	0.25571	1.7272	10	phosphofructokinase, liver, B-type
HK2	0.043673	0.25666	1.35979	25	hexokinase 2
HSP90AA1	0.48757	0.2584	0.311963	29	heat shock protein 90, alpha (cytosolic), class A member 1
MYBBP1A	0.0294542	0.26125	1.53085	11	MYB binding protein (P160) 1a
SGPL1	0.0182046	0.26199	1.73982	13	sphingosine phosphate lyase 1
MYL6B	0.00742636	0.26562	2.12922	12	myosin, light polypeptide 6B
SEPT9	0.64235	0.27243	0.192229	14	septin 9
RPL6	0.0143905	0.27304	1.84193	43	ribosomal protein L6
GM6988	0.00779259	0.27384	2.10832	12	predicted gene 6988
MRPL12	0.0174494	0.28407	1.75822	18	mitochondrial ribosomal protein L12
HNRNPAB	0.00201739	0.28776	2.69521	23	heterogeneous nuclear ribonucleoprotein A/B
MCM4	0.0264858	0.29122	1.57699	18	minichromosome maintenance deficient 4 homolog (S. cerevisiae)
MCM3	0.0556483	0.29533	1.25455	21	minichromosome maintenance deficient 3 (S. cerevisiae)
SEPT2	0.0158929	0.30044	1.7988	10	septin 2
IMMT	0.00404182	0.30282	2.39342	15	inner membrane protein, mitochondrial
ARPC2	0.764373	0.3146	0.116695	20	actin related protein 2/3 complex, subunit 2
DYNC1H1	0.0289601	0.3189	1.5382	84	dynein cytoplasmic 1 heavy chain 1
CCDC93	0.0188212	0.32709	1.72535	16	coiled-coil domain containing 93
SLK	0.0575359	0.34127	1.24006	18	STE20-like kinase (yeast)
ALDH18A1	0.00389565	0.34274	2.40942	28	aldehyde dehydrogenase 18 family, member A1
PRMT1	0.0206277	0.3461	1.68555	16	protein arginine N-methyltransferase 1
DNAJA1	0.00180025	0.34925	2.74467	15	DnaJ (Hsp40) homolog, subfamily A, member 1
EPRS	0.328397	0.35765	0.483601	36	glutamyl-prolyl-tRNA synthetase
DCTN1	0.00414976	0.35936	2.38198	10	dynactin 1
MRPS22	0.0451871	0.36812	1.34499	10	mitochondrial ribosomal protein S22
EIF3G	0.00328255	0.36962	2.48379	16	eukaryotic translation initiation factor 3, subunit G
IARS	0.138564	0.36976	0.858349	31	isoleucine-tRNA synthetase
SMC2	0.0617904	0.3778	1.20908	16	structural maintenance of chromosomes 2
RPS18	0.00168698	0.37818	2.77289	19	ribosomal protein S18
SND1	0.00105281	0.38571	2.97765	25	staphylococcal nuclease and tudor domain containing 1
DYNC1I2	0.00127757	0.38793	2.89361	14	dynein cytoplasmic 1 intermediate chain 2
GM14438	0.000972919	0.39339	3.01192	45	predicted gene 14438
RPS20	0.000958392	0.39348	3.01846	19	ribosomal protein S20
PLEC	0.147113	0.40415	0.832349	35	plectin
PLAU	0.0215628	0.40709	1.66629	32	plasminogen activator, urokinase
CC2D1B	0.00261472	0.4135	2.58258	10	coiled-coil and C2 domain containing 1B
D10WSU52E	0.0994797	0.41483	1.00227	17	DNA segment, Chr 10, Wayne State University 52, expressed
TLN1	0.000616596	0.43181	3.21	37	talin 1
MVP	0.000688234	0.43529	3.16226	48	major vault protein
RPS13	0.000322074	0.43574	3.49204	15	ribosomal protein S13
SNX1	0.00361131	0.4389	2.44234	21	sorting nexin 1
GM4963	0.0359546	0.44389	1.44425	13	predicted gene 4963
DNAJB11	0.00104253	0.4457	2.98191	20	DnaJ (Hsp40) homolog, subfamily B, member 11
ATP5A1	0.312851	0.46167	0.504662	23	ATP synthase, H+ transporting, mitochondrial F1 complex, alpha subunit 1
FLNB	0.0108144	0.47891	1.966	17	filamin, beta
EEF2	0.0290989	0.4853	1.53612	40	eukaryotic translation elongation factor 2
PACSIN2	0.0470079	0.48868	1.32783	12	protein kinase C and casein kinase substrate in neurons 2
VRK1	0.000154113	0.48897	3.81216	18	vaccinia related kinase 1
MYOF	0.000590061	0.49722	3.2291	40	myoferlin
TPI1	0.000465184	0.50027	3.33238	10	triosephosphate isomerase 1
PCX	0.0448081	0.50196	1.34864	17	pyruvate carboxylase
ASS1	8.46337e-05	0.51038	4.07246	17	argininosuccinate synthetase 1
TRP53	0.000236142	0.52373	3.62683	21	transformation related protein 53
HDLBP	0.000238616	0.52556	3.6223	10	high density lipoprotein (HDL) binding protein
YBX1	6.37913e-05	0.53684	4.19524	14	Y box protein 1
FLNA	8.50436e-05	0.55272	4.07036	60	filamin, alpha
EIF2S2	0.00110623	0.55675	2.95615	31	eukaryotic translation initiation factor 2, subunit 2 (beta)
QARS	0.107668	0.56195	0.967913	11	glutaminyl-tRNA synthetase
PABPC1	0.0403739	0.5722	1.3939	15	poly(A) binding protein, cytoplasmic 1
HTRA2	0.000266204	0.57231	3.57478	14	HtrA serine peptidase 2
GM5215	0.000954331	0.57481	3.0203	14	predicted gene 5215
CSDE1	0.00259349	0.57907	2.58612	10	cold shock domain containing E1, RNA binding
BTK	0.00531568	0.58571	2.27444	10	Bruton agammaglobulinemia tyrosine kinase
GSN	0.103264	0.61764	0.986049	13	gelsolin
VAV1	3.53035e-05	0.62158	4.45218	12	vav 1 oncogene
ACTN4	9.63037e-05	0.62364	4.01636	13	actinin alpha 4
CCDC88B	0.000234032	0.62383	3.63073	10	coiled-coil domain containing 88B
LMNA	9.65488e-05	0.62885	4.01525	61	lamin A
MYO1E	0.420001	0.66073	0.376749	11	myosin IE
EEA1	0.00127655	0.66498	2.89396	11	early endosome antigen 1
MSN	0.000152363	0.66604	3.81712	14	moesin
AMPD2	0.000502901	0.67697	3.29852	23	adenosine monophosphate deaminase 2
PTPN6	1.8443e-05	0.7352	4.73417	63	protein tyrosine phosphatase, non-receptor type 6
CSDA	7.5312e-06	0.79521	5.12314	11	cold shock domain protein A
CUTC	1.2224e-06	0.88314	5.91279	14	cutC copper transporter homolog (E.coli)
DDX3Y	1.3015e-06	0.92198	5.88556	10	DEAD (Asp-Glu-Ala-Asp) box polypeptide 3, Y-linked
CTPS	0.322368	0.92424	0.491648	11	cytidine 5'-triphosphate synthase
CWF19L1	2.09973e-05	0.93333	4.67784	18	CWF19-like 1, cell cycle control (S. pombe)
RRP12	0.000226551	0.94461	3.64483	11	ribosomal RNA processing 12 homolog (S. cerevisiae)
CSDA	9.162e-07	1.00391	6.03801	11	cold shock domain protein A
DOCK2	2.7097e-06	1.10477	5.56708	13	dedicator of cyto-kinesis 2
ROCK2	0.000574367	1.17961	3.24081	14	Rho-associated coiled-coil containing protein kinase 2
CTSK	2.31646e-05	1.26861	4.63518	14	cathepsin K
SWAP70	1.41641e-05	1.32783	4.84881	14	SWA-70 protein
TFRC	4.6147e-06	1.36594	5.33586	27	transferrin receptor
AHNAK	0.00976064	1.40754	2.01052	17	AHNAK nucleoprotein (desmoyokin)
CARD11	1.524e-07	1.89131	6.81702	12	caspase recruitment domain family, member 11
RPS7	0.0187453	1.97518	1.72711	12	ribosomal protein S7
C1QC	6.33e-08	5.74467	7.1986	11	complement component 1, q subcomponent, C chain
