# Supplementary material for: Progranulin deficiency leads to reduced glucocerebrosidase activity
Source: PLoS One. 2019 Jul 10;14(7):e0212382. doi: 10.1371/journal.pone.0212382 (PMC6619604; doi:10.1371/journal.pone.0212382)
Supplement: S2 Table — (XLS) [file pone.0212382.s008.xls]

## Sheet: Sheet1
	Figure3
		Figure 3A GCase activity (% of WT): Liver
		WT	98.0611	104.822	100.155	91.6317	105.331
		Grn-/-	72.6774	84.6711	79.5284	66.8554	84.3693	95.1791
		Figure 3B GCase activity (% of WT): Spleen
		WT	108.916	106.365	91.6012	92.3085	100.81
		Grn-/-	79.9992	81.2545	80.3759	93.3435	83.406	97.1534
		Figure 3C GCase activity (% of WT): Cerebrum
		WT	97.4603	94.5581	99.3731	105.902	102.706
		Grn-/-	104.861	91.444	91.8761	94.1849	97.1678	86.3569
		Figure 3D GCase activity (% of WT): Cerebellum
		WT	97.0611	105.822	100.155	94.6317	102.331
		Grn-/-	85.9014	90.5594	98.7352	93.7865	93.241	100.608
		Figure 3E GCase activity (% of WT): Midbrain
		WT	102.851	97.5777	99.1601	107.577	92.8343
		Grn-/-	83.4724	90.992	93.3431	87.0719	90.0421
	Figure 4
		Figure 4A GCase activity and protein levels (% of WT): Liver
		Activity	WT	75.8864	139.438	86.8768	88.0238	109.775
			Grn-/-	34.5906	47.8009	50.4742	68.7225	55.7613	54.549
		Protein level	WT	102.018	142.071	94.7393	86.87	74.3018
			Grn-/-	131.633	118.687	100.313	76.9038	101.573	92.252
		Figure 4B GCase activity and protein levels (% of WT): Spleen
		Activity	WT	89.0368	89.5793	100.824	91.6466	128.913
			Grn-/-	63.486	82.9601	85.5405	90.1111	60.2576	64.6358
		Protein level	WT	112.679	111.042	82.7584	127.983	65.5375
			Grn-/-	113.745	100.523	89.3501	77.032	117.49	107.672
		Figure 4C GCase activity and protein levels (% of WT): Cerebrum
		Activity	WT	79.9422	102.404	140.631	69.1813	107.842
			Grn-/-	108.333	104.175	90.1238	97.8898	87.9769	79.4812
		Protein level	WT	119.652	87.4218	67.9492	135.798	89.179
			Grn-/-	85.294	83.342	86.9749	99.2889	99.6311	130.102
		Figure 4D GCase activity and protein levels (% of WT): Cerebellum
		Activity	WT	102.21	99.803	109.452	81.7245	106.81
			Grn-/-	83.469	78.6315	93.8858	86.5193	95.1538	94.8848
		Protein level	WT	106.592	95.9881	90.0785	108.67	98.6713
			Grn-/-	102.973	103.567	96.0307	98.3731	95.6854	96.5722
		Figure 4E GCase activity and protein levels (% of WT): Midbrain
		Activity	WT	99.5219	87.5674	95.257	113.218	104.436
			Grn-/-	86.3781	83.1542	86.8188	73.284	72.4976	63.6988
		Protein level	WT	91.1279	103.048	107.145	87.5048	111.174
			Grn-/-	85.4059	102.25	96.6122	102.427	98.01	114.368
	Figure 6
		Figure 6A PSAP and SAPs protein levels (% of WT): Liver
		PSAP	WT	96.6953	110.32	90.6657	95.3513	106.968
			Grn-/-	88.6229	112.254	97.8161	80.7638	113.922	182.204
		SAPs	WT	104.327	120.293	103.831	89.688	81.8603
			Grn-/-	87.5435	86.5311	86.3499	86.7469	131.841	152.735
		Figure 6B PSAP and SAPs protein levels (% of WT): Spleen
		PSAP	WT	98.8465	100.283	96.269	86.7679	117.834
			Grn-/-	119.399	144.375	107.95	108.454	103.794	92.0673
		SAPs	WT	79.0123	77.4198	103.546	117.483	122.538
			Grn-/-	103.849	91.1333	98.0974	91.2004	80.0391	92.413
		Figure 6C PSAP and SAPs protein levels (% of WT): Midbrain
		PSAP	WT	90.1884	121.495	90.6324	106.379	91.3051
			Grn-/-	89.6163	146.503	135.2	99.605	103.979	110.863
		SAPs	WT	63.325	104.982	126.746	99.2029	105.744
			Grn-/-	71.9641	73.7299	87.6725	84.5127	128.633	115.284
